# Supplementary material for: Alloantigen-Induced Regulatory T Cells Generated in Presence of Vitamin C Display Enhanced Stability of Foxp3 Expression and Promote Skin Allograft Acceptance
Source: Front Immunol. 2017 Jun 28;8:748. doi: 10.3389/fimmu.2017.00748 (PMC5487376; doi:10.3389/fimmu.2017.00748)
Supplement: Table S1 — Sorted Foxp3RFP+ cells from allo-iTreg cultures (±vitamin C) were analyzed by RNA-seq. List of differentially expressed genes between −vitamin C allo-iTregs and +vitamin C allo-iTregs according to |log2 (FC)| ≥ 1 and p-value ≤0.05 is shown. The log2 fold change between the two groups, the RPKM counts of each replicate and p-values for all genes are depicted. [file table_1.xls]

## Sheet: res_fc_out
EnsemblID	GeneSymbol	Genename	log2FoldChange	RawCounts_+vitC allo-iTregs 1	RawCounts_+vitC allo-iTregs 2	RawCounts_+vitC allo-iTregs 3	RawCounts_-vitC allo-iTregs 1	RawCounts_-vitC allo-iTregs 2	RawCounts_-vitC allo-iTregs 3	RPKMcounts_+vitC allo-iTregs 1	RPKMcounts_+vitC allo-iTregs 2	RPKMcounts_+vitC allo-iTregs 3	RPKMcounts_-vitC allo-iTregs 1	RPKMcounts_-vitC allo-iTregs 2	RPKMcounts_-vitC allo-iTregs 3	pvalue
ENSMUSG00000027238	Frmd5	FERM domain containing 5	-2.62139	828	1401	1393	97	69	118	5.21558	6.7235	7.33028	0.538237	0.441857	0.816425	3.30066e-33
ENSMUSG00000035954	Dock4	dedicator of cytokinesis 4	-2.18846	242	395	484	52	14	11	0.799708	0.994485	1.33616	0.151373	0.0470331	0.0399274	1.62062e-15
ENSMUSG00000026173	Plcd4	phospholipase C, delta 4	-2.09727	99	248	167	13	10	5	0.5634	1.07527	0.793953	0.065171	0.057855	0.0312545	9.68913e-14
ENSMUSG00000028269	record retired	-	-1.97694	15457	14960	20685	4103	2465	2307	145.891	107.577	163.1	34.114	23.6526	23.9173	3.85943e-28
ENSMUSG00000028238	Atp6v0d2	ATPase, H+ transporting, lysosomal V0 subunit D2	-1.89845	1453	1887	1606	336	188	315	15.2481	15.0871	14.0797	3.10612	2.00571	3.63097	3.02795e-22
ENSMUSG00000025492	Ifitm3	interferon induced transmembrane protein 3	-1.83063	402	784	404	21	61	59	15.7983	23.4738	13.2636	0.726995	2.4371	2.54681	9.88914e-11
ENSMUSG00000039633	Lonrf1	LON peptidase N-terminal domain and ring finger 1	-1.7968	972	1196	1114	325	152	158	6.59002	6.17784	6.30961	1.94103	1.04767	1.17663	2.37661e-20
ENSMUSG00000081448	record retired	-	-1.77934	137	212	232	11	23	19	1.79202	2.11272	2.53517	0.126749	0.305851	0.272984	5.41962e-10
ENSMUSG00000038151	Prdm1	PR domain containing 1, with ZNF domain	-1.7619	1269	3003	1939	332	439	240	6.40263	11.5435	8.17281	1.47558	2.25175	1.33006	1.87286e-14
ENSMUSG00000019845	Tube1	epsilon-tubulin 1	-1.76034	1763	4274	2424	563	515	451	16.0378	29.6219	18.4214	4.51161	4.76278	4.50642	1.96243e-18
ENSMUSG00000019539	Rcn3	reticulocalbin 3, EF-hand calcium binding domain	-1.75539	354	322	434	82	56	27	6.45162	4.47102	6.60773	1.31646	1.03756	0.540494	2.72657e-11
ENSMUSG00000002104	Rapsn	receptor-associated protein of the synapse	-1.74584	462	344	308	90	36	36	7.66495	4.34821	4.26889	1.31534	0.607197	0.656042	9.91982e-11
ENSMUSG00000024727	Trpm6	transient receptor potential cation channel, subfamily M, member 6	-1.73007	542	1020	584	199	88	49	2.21904	3.18164	1.99745	0.717708	0.366275	0.220355	2.78887e-11
ENSMUSG00000047293	Gpr15	G protein-coupled receptor 15	-1.67679	3536	4023	3059	1056	741	388	73.0358	63.308	52.7837	19.2139	15.5597	8.80271	1.78515e-15
ENSMUSG00000079445	B3gnt7	UDP-GlcNAc:betaGal beta-1,3-N-acetylglucosaminyltransferase 7	-1.67254	122	160	118	24	10	12	1.25363	1.25261	1.01295	0.217246	0.104465	0.135442	8.23448e-09
ENSMUSG00000001768	Rin2	Ras and Rab interactor 2	-1.6706	3663	4400	3560	1270	761	609	20.9577	19.1798	17.0158	6.40088	4.4264	3.82724	8.18929e-24
ENSMUSG00000030465	Psd3	pleckstrin and Sec7 domain containing 3	-1.65423	520	781	589	202	67	47	1.22408	1.40069	1.15829	0.418876	0.160339	0.121525	5.76974e-10
ENSMUSG00000024066	Xdh	xanthine dehydrogenase	-1.59045	3581	7073	5206	783	1183	1055	20.8012	31.3021	25.263	4.00659	6.986	6.73129	1.87553e-12
ENSMUSG00000021071	Trim9	tripartite motif-containing 9	-1.56649	77	176	188	8	13	0	0.423632	0.737728	0.864079	0.0387719	0.0727112	0	2.46488e-07
ENSMUSG00000026073	Il1r2	interleukin 1 receptor, type II	-1.56297	144	537	159	9	30	19	2.86975	8.15344	2.64713	0.157999	0.607802	0.415907	3.13017e-07
ENSMUSG00000067613	5430421N21Rik	RIKEN cDNA 5430421N21 gene	-1.53596	564	597	728	221	48	60	8.55791	6.90157	9.22819	2.954	0.740439	1	7.98617e-08
ENSMUSG00000076745	Tcrg-V4	T cell receptor gamma, variable 4	-1.46024	149	266	96	15	6	25	9.58956	13.0431	5.16156	0.850419	0.392576	1.76732	2.78731e-06
ENSMUSG00000025491	Ifitm1	interferon induced transmembrane protein 1	-1.44245	498	693	360	27	49	109	15.0444	15.9501	9.08539	0.718517	1.50487	3.61687	2.89948e-06
ENSMUSG00000020183	Cpm	carboxypeptidase M	-1.42718	2082	2246	1978	672	531	497	10.6784	8.77652	8.47521	3.03617	2.76874	2.79992	2.9674e-18
ENSMUSG00000019970	Sgk1	serum/glucocorticoid regulated kinase 1	-1.39838	7426	15631	8485	2493	2734	2428	63.9097	102.491	61.0043	18.9001	23.9205	22.9521	6.9665e-12
ENSMUSG00000022272	Myo10	myosin X	-1.35087	2845	5130	3683	1387	1124	670	9.32979	12.8172	10.0899	4.00678	3.74727	2.41338	1.06985e-12
ENSMUSG00000025236	Adpgk	ADP-dependent glucokinase	-1.34885	1699	3438	2319	964	576	520	18.3278	28.2558	20.8984	9.16056	6.31681	6.16142	1.84511e-13
ENSMUSG00000029286	Enam	enamelin	-1.34255	741	1769	1126	480	163	237	3.60092	6.54949	4.5712	2.05478	0.805271	1.26504	1.21506e-07
ENSMUSG00000021983	Atp8a2	ATPase, aminophospholipid transporter-like, class I, type 8A, member 2	-1.31982	436	399	350	127	69	99	2.98258	2.07952	2.00019	0.765312	0.47986	0.743879	2.46488e-07
ENSMUSG00000003559	As3mt	arsenic (+3 oxidation state) methyltransferase	-1.31458	458	505	389	124	68	130	6.96935	5.85468	4.94508	1.66218	1.05195	2.17286	5.62217e-07
ENSMUSG00000005615	Pcyt1a	phosphate cytidylyltransferase 1, choline, alpha isoform	-1.30468	2064	2924	2735	1083	627	620	11.1078	11.989	12.2963	5.13426	3.43042	3.66499	9.44243e-17
ENSMUSG00000026880	Stom	stomatin	-1.28549	373	1158	574	118	158	158	3.56603	8.4347	4.58442	0.993773	1.53565	1.65918	6.19681e-06
ENSMUSG00000038264	Sema7a	sema domain, immunoglobulin domain (Ig), and GPI membrane anchor, (semaphorin) 7A	-1.2845	2664	3688	3470	917	1092	754	21.5357	22.7144	23.4343	6.53017	8.97445	6.69513	2.72657e-11
ENSMUSG00000016529	Il10	interleukin 10	-1.28199	396	762	570	198	77	153	8.05447	11.8081	9.68531	3.54761	1.59218	3.41818	8.46654e-07
ENSMUSG00000067149	Jchain	immunoglobulin joining chain	-1.28182	194	682	468	40	62	103	3.71077	9.93874	7.47833	0.673986	1.20563	2.16402	4.72164e-05
ENSMUSG00000066026	Dhrs3	dehydrogenase/reductase (SDR family) member 3	-1.28104	1465	2105	1651	828	386	259	16.7029	18.2848	15.7253	8.31599	4.47405	3.24351	4.31405e-08
ENSMUSG00000069833	Ahnak	AHNAK nucleoprotein (desmoyokin)	-1.2723	6691	15205	8357	3097	2556	2704	9.8503	17.0541	10.2779	4.01632	3.82542	4.37247	9.88914e-11
ENSMUSG00000026833	Olfm1	olfactomedin 1	-1.27214	187	607	393	79	91	77	1.80725	4.46941	3.17297	0.672562	0.894082	0.817388	1.18211e-05
ENSMUSG00000058624	Gda	guanine deaminase	-1.26821	235	486	664	85	55	124	1.15356	1.81758	2.72294	0.367554	0.27447	0.668585	3.44419e-05
ENSMUSG00000039545	Ppp1r3fos	protein phosphatase 1, regulatory subunit 3F, opposite strand	-1.26558	233	377	362	98	51	89	1.79689	2.21509	2.33222	0.665764	0.399848	0.753905	2.44635e-06
ENSMUSG00000039286	Fndc3b	fibronectin type III domain containing 3B	-1.25037	182	214	211	69	46	38	0.705361	0.631886	0.683156	0.235569	0.181242	0.161765	4.64302e-06
ENSMUSG00000056515	Rab31	RAB31, member RAS oncogene family	-1.24152	210	548	396	75	99	83	1.60973	3.20036	2.53586	0.506435	0.771486	0.698832	1.37234e-05
ENSMUSG00000025473	Adam8	a disintegrin and metallopeptidase domain 8	-1.22888	140	365	223	35	59	46	1.0167	2.0195	1.3529	0.223904	0.435589	0.366931	6.4657e-05
ENSMUSG00000027456	Sdcbp2	syndecan binding protein (syntenin) 2	-1.21824	656	793	638	235	205	188	12.4939	11.5068	10.1511	3.94269	3.96925	3.93292	5.76974e-10
ENSMUSG00000097604	Gm17322	predicted gene, 17322	-1.21694	607	894	944	191	246	221	7.45662	8.36712	9.68774	2.06688	3.07219	2.982	4.9067e-07
ENSMUSG00000006014	Prg4	proteoglycan 4 (megakaryocyte stimulating factor, articular superficial zone protein)	-1.21119	6822	7299	7607	2480	2048	2275	42.6392	34.7573	39.7199	13.6546	13.0133	15.6185	1.58269e-12
ENSMUSG00000027596	a	nonagouti	-1.20346	251	463	334	88	104	81	9.14891	12.8576	10.1704	2.82558	3.85379	3.24296	3.87664e-06
ENSMUSG00000001020	S100a4	S100 calcium binding protein A4	-1.20305	772	852	1231	264	91	306	41.3048	34.7303	55.0223	12.4428	4.94977	17.9832	5.88432e-05
ENSMUSG00000042638	Gucy2c	guanylate cyclase 2c	-1.19685	22	64	76	1	0	0	0.148102	0.328248	0.427413	0.00593016	0	0	5.88432e-05
ENSMUSG00000071552	Tigit	T cell immunoreceptor with Ig and ITIM domains	-1.19384	1924	2093	1901	949	279	511	53.2343	44.1205	43.9406	23.1303	7.84785	15.5299	2.83332e-06
ENSMUSG00000022817	Itgb5	integrin beta 5	-1.17804	397	873	407	179	165	106	3.4233	5.73527	2.93188	1.35968	1.44643	1.00397	7.34069e-06
ENSMUSG00000019935	Slc17a8	solute carrier family 17 (sodium-dependent inorganic phosphate cotransporter), member 8	-1.17675	120	234	400	40	64	16	0.717545	1.06603	1.99813	0.210696	0.389052	0.105087	0.000377653
ENSMUSG00000026483	Fam129a	family with sequence similarity 129, member A	-1.17371	11783	14595	11083	6351	2824	3183	48.0717	45.3652	37.7735	22.8247	11.7127	14.2637	5.33703e-10
ENSMUSG00000043671	Dpy19l3	dpy-19-like 3 (C. elegans)	-1.16845	3744	5380	4698	1552	1529	1355	12.4604	13.6416	13.0619	4.55007	5.17326	4.95334	7.26667e-13
ENSMUSG00000022836	Mylk	myosin, light polypeptide kinase	-1.1574	60	159	60	10	10	0	0.204332	0.41254	0.1707	0.0299994	0.0346213	0	0.000317613
ENSMUSG00000019846	Lama4	laminin, alpha 4	-1.14299	75	108	51	16	12	7	0.330526	0.362622	0.187764	0.0621146	0.0537633	0.0338848	0.000675049
ENSMUSG00000043924	Ncmap	noncompact myelin associated protein	-1.14025	1635	1079	1334	537	313	402	21.7821	10.9519	14.8469	6.30212	4.23923	5.88262	5.48572e-06
ENSMUSG00000039377	Hlx	H2.0-like homeobox	-1.13403	83	369	262	13	52	25	0.970817	3.28829	2.5601	0.133947	0.618333	0.321189	0.000754141
ENSMUSG00000032261	Sh3bgrl2	SH3 domain binding glutamic acid-rich protein like 2	-1.12571	635	695	669	343	106	161	4.83275	4.02987	4.25348	2.29956	0.820137	1.34589	2.92365e-05
ENSMUSG00000032092	Mpzl2	myelin protein zero-like 2	-1.12089	1831	3497	1317	625	727	524	15.7022	22.8482	9.43527	4.72151	6.3382	4.93588	1.60633e-05
ENSMUSG00000057173	Rfx8	regulatory factor X 8	-1.12085	56	61	34	4	0	0	0.744938	0.618225	0.37784	0.0468728	0	0	0.000255881
ENSMUSG00000039057	Myo16	myosin XVI	-1.12065	157	443	306	28	39	87	0.622043	1.33724	1.01284	0.0977255	0.157089	0.378618	0.000844823
ENSMUSG00000023032	Slc4a8	solute carrier family 4 (anion exchanger), member 8	-1.10186	721	1393	785	385	327	194	1.62943	2.39848	1.48206	0.766459	0.751288	0.481573	2.8411e-06
ENSMUSG00000030259	Rassf8	Ras association (RalGDS/AF-6) domain family (N-terminal) member 8	-1.10169	52	142	132	21	24	9	0.254413	0.529308	0.539518	0.0905073	0.119373	0.0483659	0.00124409
ENSMUSG00000067586	S1pr3	sphingosine-1-phosphate receptor 3	-1.07754	143	361	163	40	60	50	0.849735	1.63433	0.809155	0.209381	0.362458	0.326346	0.000965729
ENSMUSG00000017400	Stac2	SH3 and cysteine rich domain 2	-1.0764	164	480	302	37	85	73	1.43271	3.19477	2.20403	0.284737	0.754904	0.700483	0.00125055
ENSMUSG00000063810	Alms1	Alstrom syndrome 1	-1.07458	963	2187	1401	692	385	423	2.56949	4.44585	3.12289	1.62651	1.04434	1.23972	6.5245e-07
ENSMUSG00000019312	Grb7	growth factor receptor bound protein 7	-1.06901	526	531	508	250	135	145	5.84697	4.49702	4.71743	2.44802	1.52559	1.77041	4.48593e-06
ENSMUSG00000001025	S100a6	S100 calcium binding protein A6 (calcyclin)	-1.0591	2222	3182	3546	982	653	1185	82.3433	89.8399	109.779	32.0571	24.6012	48.2352	1.59319e-05
ENSMUSG00000015850	Adamtsl4	ADAMTS-like 4	-1.05422	541	1268	581	178	277	199	3.57157	6.37773	3.20431	1.03517	1.85909	1.44303	0.00028415
ENSMUSG00000026009	Icos	inducible T cell co-stimulator	-1.05124	10633	18447	12423	5999	4576	4288	87.4158	115.543	85.3213	43.4452	38.2454	38.7213	7.90031e-13
ENSMUSG00000042377	Fam83g	family with sequence similarity 83, member G	-1.04974	223	343	256	142	55	30	1.24357	1.45729	1.19262	0.697564	0.311809	0.183759	0.00125055
ENSMUSG00000056498	Tmem154	transmembrane protein 154	-1.03763	2485	3388	2987	1624	887	761	19.8122	20.5795	19.8948	11.4057	7.18935	6.66427	6.49401e-09
ENSMUSG00000030124	Lag3	lymphocyte-activation gene 3	-1.02796	4359	5452	4520	1691	1966	1351	58.0434	55.3104	50.2807	19.8353	26.6139	19.7598	1.64635e-07
ENSMUSG00000022957	Itsn1	intersectin 1 (SH3 domain protein 1A)	-1.02522	91	260	84	44	19	28	0.173043	0.376679	0.133441	0.0737046	0.0367304	0.0584834	0.00343836
ENSMUSG00000053158	Fes	feline sarcoma oncogene	-1.02421	1017	855	564	458	96	169	9.81093	6.28406	4.54533	3.8921	0.9415	1.79076	0.00182063
ENSMUSG00000041538	H2-Ob	histocompatibility 2, O region beta locus	-1.01571	501	562	563	264	126	177	4.99778	4.2713	4.69185	2.31992	1.27782	1.93943	2.32613e-05
ENSMUSG00000006310	Zbtb32	zinc finger and BTB domain containing 32	-1.01533	849	1896	1077	410	478	339	12.7445	21.6839	13.506	5.4216	7.29461	5.58954	3.52713e-05
ENSMUSG00000033006	Sox10	SRY (sex determining region Y)-box 10	-1.01477	81	23	46	3	1	0	0.795515	0.172098	0.377414	0.0259546	0.00998442	0	0.00100489
ENSMUSG00000031586	Rbpms	RNA binding protein gene with multiple splicing	-1.01107	130	174	155	62	42	14	1.40463	1.43237	1.3991	0.590121	0.461348	0.166154	0.0033028
ENSMUSG00000018500	Adora2b	adenosine A2b receptor	1.00093	11	21	10	45	61	44	0.158858	0.231058	0.120646	0.572477	0.895583	0.697961	0.0049702
ENSMUSG00000004609	Cd33	CD33 antigen	1.00547	34	33	27	75	77	94	0.352363	0.260561	0.233761	0.684702	0.811262	1.07004	0.00395535
ENSMUSG00000052698	Tln2	talin 2	1.01178	46	66	43	228	101	70	0.101027	0.110436	0.0788944	0.441108	0.225508	0.168865	0.00267773
ENSMUSG00000058317	Ube2e2	ubiquitin-conjugating enzyme E2E 2	1.03319	59	100	55	152	166	136	0.736321	0.950824	0.573422	1.67104	2.10612	1.8643	0.000741307
ENSMUSG00000005672	Kit	kit oncogene	1.0594	408	391	217	1330	438	614	2.07424	1.51447	0.921628	5.95634	2.26377	3.42869	0.000316899
ENSMUSG00000062995	Ica1	islet cell autoantigen 1	1.06869	29	69	29	116	85	132	0.372386	0.675039	0.311093	1.31215	1.10962	1.86179	0.00145604
ENSMUSG00000022797	Tfrc	transferrin receptor	1.07165	5908	12128	8150	25225	13153	11158	32.1918	50.3475	37.0987	121.078	72.8599	66.7809	1.21506e-07
ENSMUSG00000063455	D630045J12Rik	RIKEN cDNA D630045J12 gene	1.11371	29	57	32	137	146	60	0.0704504	0.105498	0.064943	0.293181	0.360577	0.160103	0.000754141
ENSMUSG00000029455	Aldh2	aldehyde dehydrogenase 2, mitochondrial	1.1225	299	486	377	743	763	697	2.0602	2.55129	2.17009	4.50979	5.34469	5.27513	4.9128e-08
ENSMUSG00000026166	Ccl20	chemokine (C-C motif) ligand 20	1.14275	101	139	105	274	225	223	1.89516	1.98712	1.64593	4.52902	4.29207	4.59612	2.66797e-06
ENSMUSG00000033910	Gucy1a3	guanylate cyclase 1, soluble, alpha 3	1.15996	27	59	59	122	108	185	0.154612	0.257405	0.282247	0.615416	0.628729	1.16363	0.000323292
ENSMUSG00000032327	Stra6	stimulated by retinoic acid gene 6	1.17632	87	259	59	262	518	398	0.753364	1.70872	0.42681	1.99855	4.5601	3.78556	0.000296162
ENSMUSG00000026748	Plxdc2	plexin domain containing 2	1.19564	77	88	114	332	155	212	0.295329	0.257148	0.365273	1.12172	0.604376	0.893127	1.5321e-05
ENSMUSG00000004885	Crabp2	cellular retinoic acid binding protein II	1.21165	46	41	49	200	94	108	1.3165	0.893989	1.17154	5.04223	2.73496	3.39507	5.88432e-05
ENSMUSG00000006344	Ggt5	gamma-glutamyltransferase 5	1.2156	99	142	41	298	224	269	0.637621	0.696788	0.220601	1.69072	1.46668	1.90301	6.05372e-05
ENSMUSG00000066456	Hmgn3	high mobility group nucleosomal binding domain 3	1.21627	105	199	144	341	348	291	3.09139	4.46378	3.5418	8.84398	10.4161	9.41064	4.6062e-07
ENSMUSG00000015396	Cd83	CD83 antigen	1.24655	21	32	9	98	79	76	0.261102	0.303128	0.0934825	1.07336	0.998568	1.03793	0.000110921
ENSMUSG00000024232	Bambi	BMP and activin membrane-bound inhibitor	1.29796	7	21	23	62	82	123	0.0370067	0.0845837	0.10158	0.288738	0.440713	0.714248	4.91933e-05
ENSMUSG00000020826	Nos2	nitric oxide synthase 2, inducible	1.31426	50	91	25	164	180	234	0.317806	0.440675	0.132748	0.918258	1.16312	1.63369	2.40869e-05
ENSMUSG00000045573	Penk	preproenkephalin	1.32398	2	1	8	68	41	53	0.0367769	0.0140097	0.122894	1.1015	0.766457	1.07049	1.74149e-05
ENSMUSG00000073910	Mob3b	MOB kinase activator 3B	1.32987	28	58	45	138	115	148	0.123724	0.195258	0.166114	0.53716	0.516598	0.718322	6.19681e-06
ENSMUSG00000041020	Map7d2	MAP7 domain containing 2	1.61094	74	85	58	244	330	222	0.537253	0.470166	0.351781	1.56051	2.43568	1.77036	7.98649e-10
ENSMUSG00000041872	Il17f	interleukin 17F	1.65854	53	118	23	476	359	201	1.2039	2.04212	0.436455	9.52469	8.29028	5.01502	1.19414e-08
ENSMUSG00000026890	Lhx6	LIM homeobox protein 6	1.66502	162	136	133	1078	382	370	1.24001	0.793109	0.850467	7.2687	2.97257	3.1108	1.19874e-10
ENSMUSG00000029090	Adgra3	adhesion G protein-coupled receptor A3	1.72919	71	102	60	355	240	247	0.422745	0.462706	0.298448	1.86199	1.45275	1.61539	7.56347e-14
ENSMUSG00000026787	Gad2	glutamic acid decarboxylase 2	1.75071	24	79	56	229	324	211	0.111329	0.279197	0.217012	0.935757	1.52793	1.07508	2.67962e-10
ENSMUSG00000024304	Cdh2	cadherin 2	1.95016	149	260	161	783	684	666	0.819756	1.08983	0.739982	3.7948	3.82573	4.02471	3.84576e-24
