# Supplementary material for: Alloantigen-Induced Regulatory T Cells Generated in Presence of Vitamin C Display Enhanced Stability of Foxp3 Expression and Promote Skin Allograft Acceptance
Source: Front Immunol. 2017 Jun 28;8:748. doi: 10.3389/fimmu.2017.00748 (PMC5487376; doi:10.3389/fimmu.2017.00748)
Supplement: Table S2 — Sorted Foxp3RFP+ cells from allo-iTreg cultures (±vitamin C) were analyzed by RNA-seq. List of genes from the Treg expression signature published by Hill et al. (46) is shown. The Affymetrix microarray probe set-based signature was translated into a gene-linked signature based on gene symbol. The procedure includes elimination of probe sets having no counterpart and links multiple gene-specific probes to the corresponding gene locus. Log2 fold change between −vitamin C allo-iTregs and +vitamin C allo-iTregs, DESeq-normalized counts of each replicate and p-values are depicted. Signature genes being significantly up- or downregulated upon addition of vitamin C are highlighted in bold. [file table_2.xls]

## Sheet: Sheet1
EnsemblID	GeneSymbol	Genename	log2FoldChange	RawCounts_+ vitC allo-iTregs 1	RawCounts_+ vitC allo-iTregs 2	RawCounts_+ vitC allo-iTregs 3	RawCounts_- vitC allo-iTregs 1	RawCounts_- vitC allo-iTregs 2	RawCounts_- vitC allo-iTregs 3	RPKMcounts_+ vitC allo-iTregs 1	RPKMcounts_+ vitC allo-iTregs 2	RPKMcounts_+ vitC allo-iTregs 3	RPKMcounts_- vitC allo-iTregs 1	RPKMcounts_- vitC allo-iTregs 2	RPKMcounts_- vitC allo-iTregs 3	pvalue
ENSMUSG00000047293	Gpr15	G protein-coupled receptor 15	-1.67679	3536	4023	3059	1056	741	388	73.0358	63.308	52.7837	19.2139	15.5597	8.80271	1.78515e-15
ENSMUSG00000024066	Xdh	xanthine dehydrogenase	-1.59045	3581	7073	5206	783	1183	1055	20.8012	31.3021	25.263	4.00659	6.986	6.73129	1.87553e-12
ENSMUSG00000022272	Myo10	myosin X	-1.35087	2845	5130	3683	1387	1124	670	9.32979	12.8172	10.0899	4.00678	3.74727	2.41338	1.06985e-12
ENSMUSG00000069833	Ahnak	AHNAK nucleoprotein (desmoyokin)	-1.2723	6691	15205	8357	3097	2556	2704	9.8503	17.0541	10.2779	4.01632	3.82542	4.37247	9.88914e-11
ENSMUSG00000006014	Prg4	proteoglycan 4 (megakaryocyte stimulating factor, articular superficial zone protein)	-1.21119	6822	7299	7607	2480	2048	2275	42.6392	34.7573	39.7199	13.6546	13.0133	15.6185	1.58269e-12
ENSMUSG00000032261	Sh3bgrl2	SH3 domain binding glutamic acid-rich protein like 2	-1.12571	635	695	669	343	106	161	4.83275	4.02987	4.25348	2.29956	0.820137	1.34589	2.92365e-05
ENSMUSG00000041538	H2-Ob	histocompatibility 2, O region beta locus	-1.01571	501	562	563	264	126	177	4.99778	4.2713	4.69185	2.31992	1.27782	1.93943	2.32613e-05
ENSMUSG00000021876	Rnase4	ribonuclease, RNase A family 4	-0.961102	1306	1432	1498	751	452	445	19.1304	15.9812	18.3311	9.69057	6.73098	7.15982	2.46488e-07
ENSMUSG00000031428	Zcchc18	zinc finger, CCHC domain containing 18	-0.886671	426	630	504	252	202	158	2.3982	2.7021	2.3703	1.2497	1.15608	0.977001	3.66054e-05
ENSMUSG00000033581	Igf2bp2	insulin-like growth factor 2 mRNA binding protein 2	-0.884282	388	569	454	256	158	144	2.08768	2.33254	2.04073	1.21339	0.864269	0.851053	6.60837e-05
ENSMUSG00000027784	Ppm1l	protein phosphatase 1 (formerly 2C)-like	-0.852541	1577	2930	2826	1103	955	861	4.46203	6.31616	6.67989	2.74919	2.74703	2.67587	3.63594e-05
ENSMUSG00000054072	Iigp1	interferon inducible GTPase 1	-0.83432	30898	34431	44017	12836	17420	12502	263.785	223.951	313.933	96.5335	151.191	117.236	0.000767784
ENSMUSG00000020689	Itgb3	integrin beta 3	-0.808621	2223	4500	2504	807	1276	1225	10.2406	15.7936	9.63642	3.27482	5.97578	6.19844	0.0069534
ENSMUSG00000039521	Foxp3	forkhead box P3	-0.806358	25974	25293	28854	16842	8984	9712	180.604	133.99	167.606	103.16	63.5063	74.175	4.56572e-05
ENSMUSG00000032053	Pou2af1	POU domain, class 2, associating factor 1	-0.753816	61	121	244	53	36	38	0.633412	0.957253	2.11662	0.484799	0.38003	0.433413	0.06701
ENSMUSG00000038349	Plcl1	phospholipase C-like 1	-0.72389	1000	1501	1411	773	544	486	7.34017	8.39406	8.65227	4.99822	4.05943	3.91836	6.87608e-05
ENSMUSG00000002489	Tiam1	T cell lymphoma invasion and metastasis 1	-0.720814	1433	2797	2328	1176	926	831	5.15556	7.66667	6.99696	3.72705	3.38688	3.28391	0.000372739
ENSMUSG00000069094	Pde7a	phosphodiesterase 7A	-0.72013	2578	4492	2899	2048	1494	990	10.9067	14.4789	10.246	7.63255	6.4257	4.60052	0.000805326
ENSMUSG00000079363	Gbp4	guanylate binding protein 4	-0.719587	3727	6894	5396	2561	2618	1900	21.8831	30.8393	26.4678	13.2461	15.6271	12.2536	0.000580215
ENSMUSG00000040584	Abcb1a	ATP-binding cassette, sub-family B (MDR/TAP), member 1A	-0.635543	499	439	458	352	154	168	2.66075	1.78342	2.04017	1.65339	0.834803	0.983953	0.0566772
ENSMUSG00000040253	Gbp7	guanylate binding protein 7	-0.630933	15299	21375	21723	8002	10824	8120	73.475	78.211	87.1552	33.8535	52.8474	42.8345	0.015992
ENSMUSG00000026770	Il2ra	interleukin 2 receptor, alpha chain	-0.62341	99134	146751	130957	71119	55380	59770	596.929	673.234	658.757	377.237	339.01	395.316	0.00010498
ENSMUSG00000044037	Als2cl	ALS2 C-terminal like	-0.606167	799	1638	980	682	581	366	4.13383	6.45661	4.23573	3.10827	3.05592	2.07993	0.0299511
ENSMUSG00000029822	Osbpl3	oxysterol binding protein-like 3	-0.589197	3535	5495	3131	2971	1695	1535	14.5041	17.1772	10.732	10.7382	7.07017	6.91784	0.0121114
ENSMUSG00000020128	Vps54	vacuolar protein sorting 54 (yeast)	-0.588929	5372	9605	7575	5746	3290	2510	33.1103	45.1035	39.0038	31.1977	20.615	16.9927	0.0120047
ENSMUSG00000032712	2810474O19Rik	RIKEN cDNA 2810474O19 gene	-0.588506	6337	8556	10203	5998	3188	3698	27.8674	28.666	37.4832	23.2353	14.2525	17.8624	0.0117027
ENSMUSG00000031078	Cttn	cortactin	-0.573223	1844	2035	2036	1912	522	611	14.9522	12.5717	13.7918	13.6572	4.30304	5.44187	0.128922
ENSMUSG00000024098	Twsg1	twisted gastrulation BMP signaling modulator 1	-0.555742	2872	3692	3758	2433	1397	1642	18.9135	18.524	20.6748	14.1143	9.35283	11.8774	0.00580017
ENSMUSG00000031749	St3gal2	ST3 beta-galactoside alpha-2,3-sialyltransferase 2	-0.555351	2996	3724	2766	2048	1262	1636	18.1592	17.1969	14.0057	10.9349	7.77632	10.8918	0.0117027
ENSMUSG00000020205	Phlda1	pleckstrin homology like domain, family A, member 1	-0.537334	390	549	473	310	242	184	5.3317	5.71819	5.40206	3.73329	3.36338	2.763	0.0472234
ENSMUSG00000042659	Arrdc4	arrestin domain containing 4	-0.535836	1020	1124	1479	548	677	573	7.04999	5.91888	8.53992	3.33656	4.75704	4.35016	0.103286
ENSMUSG00000021458	2010111I01Rik	RIKEN cDNA 2010111I01 gene	-0.529886	1263	2054	1522	1044	674	823	9.59032	11.8827	9.65475	6.98328	5.20294	6.86422	0.0144555
ENSMUSG00000022372	Sla	src-like adaptor	-0.523357	5845	9073	7810	4019	3600	4111	23.6974	28.0254	26.4523	14.3537	14.8381	18.3073	0.0216453
ENSMUSG00000037211	Spry1	sprouty homolog 1 (Drosophila)	-0.522572	213	194	219	180	67	71	2.04665	1.4202	1.75794	1.52358	0.654482	0.749347	0.245811
ENSMUSG00000027639	Samhd1	SAM domain and HD domain, 1	-0.519521	35306	48883	43356	25828	23821	18715	239.613	252.758	245.815	154.413	164.355	139.513	0.00383987
ENSMUSG00000056749	Nfil3	nuclear factor, interleukin 3, regulated	-0.50458	3097	6940	4587	1208	2275	2129	40.73	69.5373	50.3964	13.9949	30.4169	30.7546	0.326048
ENSMUSG00000021678	F2rl1	coagulation factor II (thrombin) receptor-like 1	-0.493244	5802	7645	5755	3848	3376	3212	56.1341	56.3523	46.5148	32.7954	33.2056	34.1339	0.0117027
ENSMUSG00000016498	Pdcd1lg2	programmed cell death 1 ligand 2	-0.485147	376	464	538	393	153	202	6.09025	5.72598	7.27991	5.60749	2.51941	3.59385	0.211384
ENSMUSG00000061436	Hipk2	homeodomain interacting protein kinase 2	-0.48412	7168	10550	8072	5936	4830	3544	24.8556	27.8717	23.3832	18.1321	17.0268	13.4984	0.0108059
ENSMUSG00000039485	Tspyl4	TSPY-like 4	-0.484105	424	480	402	349	240	109	2.90571	2.50618	2.30149	2.10689	1.67208	0.820493	0.253955
ENSMUSG00000025810	Nrp1	neuropilin 1	-0.482405	4056	3806	6820	4049	2017	2087	18.2955	13.0798	25.6997	16.0888	9.24936	10.3402	0.182031
ENSMUSG00000032420	Nt5e	5' nucleotidase, ecto	-0.474482	17276	19717	17385	15031	7646	8517	128.58	111.804	108.094	98.5478	57.8527	69.6271	0.0370168
ENSMUSG00000024143	Rhoq	ras homolog family member Q	-0.463622	1373	2893	2008	825	990	1277	8.81314	14.148	10.7676	4.66491	6.46033	9.00353	0.242602
ENSMUSG00000037759	Ptger2	prostaglandin E receptor 2 (subtype EP2)	-0.447029	302	303	241	243	135	93	2.18424	1.66963	1.45615	1.54821	0.992628	0.738819	0.308835
ENSMUSG00000052117	D630039A03Rik	RIKEN cDNA D630039A03 gene	-0.445301	914	1306	1530	1023	557	559	8.60543	9.36817	12.0341	8.4846	5.3314	5.78096	0.146855
ENSMUSG00000049555	Tmie	transmembrane inner ear	-0.441231	309	335	281	175	230	56	2.93835	2.42703	2.23228	1.46593	2.22348	0.584917	0.397096
ENSMUSG00000028108	Ecm1	extracellular matrix protein 1	-0.433277	31658	64532	41898	10295	23407	23745	443.959	689.477	490.851	127.179	333.707	365.757	0.43115
ENSMUSG00000017009	Sdc4	syndecan 4	-0.420823	3412	5624	3837	1802	2294	2665	36.9862	46.4474	34.7472	17.2074	25.2804	31.7314	0.268635
ENSMUSG00000035778	Ggta1	glycoprotein galactosyltransferase alpha 1, 3	-0.420331	3239	4528	3782	2404	2122	2077	23.9331	25.4905	23.3456	15.6477	15.9401	16.8572	0.0473828
ENSMUSG00000032238	Rora	RAR-related orphan receptor alpha	-0.418125	2959	4085	2492	2033	1692	1695	7.24784	7.62326	5.09928	4.38662	4.21331	4.56032	0.113084
ENSMUSG00000039943	Plcb4	phospholipase C, beta 4	-0.415928	125	361	189	127	138	70	0.638414	1.4047	0.806401	0.57138	0.716524	0.392692	0.41986
ENSMUSG00000043415	Otud1	OTU domain containing 1	-0.41111	83	158	159	77	90	25	0.874465	1.26825	1.39945	0.714635	0.963976	0.289312	0.46337
ENSMUSG00000026358	Rgs1	regulator of G-protein signaling 1	-0.407937	20566	31455	20618	20033	13049	9912	195.497	227.806	163.732	167.751	126.103	103.493	0.095544
ENSMUSG00000017774	Myo1c	myosin IC	-0.403707	1605	2374	1811	1599	1067	771	9.06421	10.2146	8.54418	7.95486	6.12603	4.78268	0.122257
ENSMUSG00000046410	Kcnk6	potassium inwardly-rectifying channel, subfamily K, member 6	-0.403561	267	348	327	200	235	44	1.73983	1.72767	1.78008	1.14803	1.55677	0.314927	0.468252
ENSMUSG00000046169	Adamts6	a disintegrin-like and metallopeptidase (reprolysin type) with thrombospondin type 1 motif, 6	-0.402436	1811	3245	2370	2486	1136	755	10.007	13.6611	10.9403	12.1009	6.38151	4.58241	0.317112
ENSMUSG00000043391	2510009E07Rik	RIKEN cDNA 2510009E07 gene	-0.401976	430	667	735	313	370	318	2.21868	2.62203	3.16819	1.42266	1.94083	1.80225	0.31365
ENSMUSG00000079037	Prnp	prion protein	-0.397205	5035	5002	5058	4414	1987	2719	61.4271	46.4932	51.5509	47.4375	24.6444	36.436	0.22024
ENSMUSG00000055541	Lair1	leukocyte-associated Ig-like receptor 1	-0.391366	550	844	752	398	326	468	4.23423	4.95038	4.83644	2.69913	2.55146	3.95748	0.307634
ENSMUSG00000004446	Bid	BH3 interacting domain death agonist	-0.385312	174	264	198	152	144	49	1.91975	2.21914	1.82498	1.4773	1.61517	0.593818	0.46934
ENSMUSG00000072966	Gprasp2	G protein-coupled receptor associated sorting protein 2	-0.383743	119	235	85	62	89	62	0.831341	1.25079	0.496076	0.381551	0.632094	0.475757	0.499065
ENSMUSG00000026011	Ctla4	cytotoxic T-lymphocyte-associated protein 4	-0.373869	17171	37410	29430	15308	15491	16171	236.688	392.874	338.897	185.878	217.08	244.838	0.282017
ENSMUSG00000035891	Cerk	ceramide kinase	-0.372524	2927	2937	2444	3081	1098	1009	17.2619	13.1964	12.0411	16.0062	6.58307	6.53611	0.39623
ENSMUSG00000050921	P2ry10	purinergic receptor P2Y, G-protein coupled 10	-0.36805	9168	12825	12897	6190	6562	7258	84.5844	90.1484	99.4034	50.3078	61.5477	73.552	0.270068
ENSMUSG00000045868	Gvin1	GTPase, very large interferon inducible 1	-0.364377	524	770	616	530	345	284	1.55046	1.73582	1.52267	1.38145	1.03779	0.923016	0.235104
ENSMUSG00000035473	Galm	galactose mutarotase	-0.356434	3142	3026	2190	2928	1255	1086	36.1789	26.5463	21.0664	29.6995	14.6911	13.7354	0.403156
ENSMUSG00000068923	Syt11	synaptotagmin XI	-0.349966	4642	6358	4819	2717	4080	2310	24.6385	25.7108	21.368	12.7036	22.0155	13.4674	0.387016
ENSMUSG00000019916	P4ha1	procollagen-proline, 2-oxoglutarate 4-dioxygenase (proline 4-hydroxylase), alpha 1 polypeptide	-0.349106	12614	17405	14200	9727	8642	8352	83.1308	87.3913	78.1798	56.4699	57.9006	60.459	0.112432
ENSMUSG00000020388	Pdlim4	PDZ and LIM domain 4	-0.348878	63	82	67	66	31	17	1.22527	1.21504	1.08859	1.13075	0.612934	0.363164	0.565612
ENSMUSG00000036391	Sec24a	Sec24 related gene family, member A (S. cerevisiae)	-0.346723	3370	4455	4063	3315	1753	2297	13.6443	13.7421	13.7425	11.8232	7.21544	10.2151	0.206397
ENSMUSG00000027533	Fabp5	fatty acid binding protein 5, epidermal	-0.3445	5691	12552	9105	4712	5455	5290	46.8301	78.6926	62.5912	34.1563	45.6342	47.8138	0.373877
ENSMUSG00000055435	Maf	avian musculoaponeurotic fibrosarcoma oncogene homolog	-0.340826	48185	72339	64319	28517	47261	29672	201.868	230.894	225.109	105.242	201.288	136.541	0.413392
ENSMUSG00000020186	Csrp2	cysteine and glycine-rich protein 2	-0.339381	481	700	524	388	247	375	13.1718	14.6044	11.9875	9.35968	6.87633	11.2796	0.391415
ENSMUSG00000035126	Wdr78	WD repeat domain 78	-0.33582	279	401	214	177	121	206	1.42576	1.56125	0.913593	0.796791	0.628618	1.1563	0.519068
ENSMUSG00000037419	Endod1	endonuclease domain containing 1	-0.333265	6775	6286	6044	6294	2966	3067	40.3845	28.5473	30.0973	33.0492	17.9736	20.0808	0.355864
ENSMUSG00000020570	Sypl	synaptophysin-like protein	-0.330322	1162	1880	1135	1120	629	805	7.39109	9.11057	6.03108	6.27552	4.06736	5.62419	0.327071
ENSMUSG00000026875	Traf1	TNF receptor-associated factor 1	-0.328835	2910	3973	3287	2764	1913	1734	22.758	23.6725	21.4752	19.0418	15.2095	14.8954	0.0971527
ENSMUSG00000036499	Eea1	early endosome antigen 1	-0.31409	3176	5456	4356	3479	2115	2508	10.7994	14.1344	12.3738	10.4208	7.3112	9.36715	0.244398
ENSMUSG00000057897	Camk2b	calcium/calmodulin-dependent protein kinase II, beta	-0.313363	112	116	188	66	66	96	0.723448	0.570863	1.01448	0.375545	0.433404	0.681117	0.603857
ENSMUSG00000028965	Tnfrsf9	tumor necrosis factor receptor superfamily, member 9	-0.306227	8953	22167	15284	3185	6008	9985	112.79	212.762	160.856	35.3461	76.9471	138.17	0.618372
ENSMUSG00000022015	Tnfsf11	tumor necrosis factor (ligand) superfamily, member 11	-0.304687	3723	6231	4874	3645	2280	3231	44.3644	56.5697	48.5203	38.262	27.6208	42.2902	0.342845
ENSMUSG00000018900	Slc22a5	solute carrier family 22 (organic cation transporter), member 5	-0.301984	263	311	173	243	116	108	2.28857	2.06183	1.25762	1.8627	1.02618	1.03227	0.574974
ENSMUSG00000048120	Entpd1	ectonucleoside triphosphate diphosphohydrolase 1	-0.2937	5508	4883	5882	4726	2972	2974	34.7689	23.4839	31.0184	26.2797	19.0724	20.6205	0.387709
ENSMUSG00000015437	Gzmb	granzyme B	-0.291723	37552	88720	92079	17788	24566	53771	705.618	1270.12	1445.42	294.437	469.279	1109.8	0.647587
ENSMUSG00000031530	Dusp4	dual specificity phosphatase 4	-0.288297	1621	2679	1872	1638	1155	1134	15.7632	19.8482	15.2078	14.0315	11.4184	12.1126	0.271433
ENSMUSG00000028381	Ugcg	UDP-glucose ceramide glucosyltransferase	-0.283014	3282	3874	5099	3424	2275	2259	21.7967	19.6018	28.2901	20.0316	15.3601	16.479	0.404209
ENSMUSG00000028599	Tnfrsf1b	tumor necrosis factor receptor superfamily, member 1b	-0.278442	3693	4486	3184	3643	2321	1549	25.7725	23.8518	18.563	22.3957	16.4669	11.8738	0.459396
ENSMUSG00000059495	Arhgef12	Rho guanine nucleotide exchange factor (GEF) 12	-0.275474	1806	2374	2122	1990	1057	1124	4.59034	4.5972	4.50578	4.45564	2.73125	3.13802	0.362262
ENSMUSG00000057191	AB124611	cDNA sequence AB124611	-0.273206	54	55	70	45	27	32	1.03289	0.801511	1.11855	0.758234	0.525031	0.672316	0.678816
ENSMUSG00000030029	Lrig1	leucine-rich repeats and immunoglobulin-like domains 1	-0.271404	3646	4040	3470	3812	2162	1536	19.6217	16.5648	15.6008	18.0718	11.8287	9.07973	0.483668
ENSMUSG00000039697	Ncoa7	nuclear receptor coactivator 7	-0.269458	1955	2866	2383	2101	1290	1340	10.2038	11.3967	10.3905	9.6599	6.84489	7.68216	0.285998
ENSMUSG00000007659	Bcl2l1	BCL2-like 1	-0.266034	378	677	538	422	319	276	3.92202	5.3517	4.66334	3.85709	3.36487	3.14549	0.486242
ENSMUSG00000025026	Add3	adducin 3 (gamma)	-0.265049	7504	6910	7137	8063	3420	3311	44.2351	31.034	35.1469	41.8697	20.4956	21.4385	0.545274
ENSMUSG00000028159	Dapp1	dual adaptor for phosphotyrosine and 3-phosphoinositides 1	-0.259792	1325	1945	1661	1377	965	902	11.4513	12.8069	11.9924	10.4834	8.47864	8.56264	0.309243
ENSMUSG00000020395	Itk	IL2 inducible T cell kinase	-0.259564	10898	13974	14871	11014	7385	7863	67.9718	66.403	77.4852	60.514	46.8265	53.8681	0.332411
ENSMUSG00000019726	Lyst	lysosomal trafficking regulator	-0.258834	1761	2377	1626	2030	1025	825	3.97438	4.08719	3.06569	4.03585	2.35176	2.04515	0.530336
ENSMUSG00000075010	AW112010	expressed sequence AW112010	-0.254322	23627	24222	24558	20379	13818	14347	817.581	638.583	709.924	621.204	486.102	545.312	0.377849
ENSMUSG00000030161	Gabarapl1	gamma-aminobutyric acid (GABA) A receptor-associated protein-like 1	-0.246676	1990	2710	2242	1888	1329	1388	30.0415	31.169	28.2749	25.1073	20.3964	23.0154	0.327109
ENSMUSG00000068227	Il2rb	interleukin 2 receptor, beta chain	-0.246555	13056	17573	15108	10685	9352	9732	129.225	132.516	124.923	93.1626	94.1027	105.804	0.386241
ENSMUSG00000037852	Cpe	carboxypeptidase E	-0.2444	47	99	107	42	55	46	0.600051	0.962965	1.14122	0.472355	0.71386	0.645075	0.719756
ENSMUSG00000025076	Casp7	caspase 7	-0.232913	1201	1446	1386	1367	789	620	13.6172	12.491	13.1282	13.6535	9.09456	7.72144	0.545366
ENSMUSG00000040703	Cyp2s1	cytochrome P450, family 2, subfamily s, polypeptide 1	-0.229565	710	1145	439	389	487	514	5.98476	7.35324	3.09136	2.88847	4.17328	4.75897	0.70012
ENSMUSG00000031246	Sh3bgrl	SH3-binding domain glutamic acid-rich protein like	-0.227115	4271	5903	5221	4309	2980	3099	39.4865	41.5793	40.3246	35.0933	28.0088	31.4704	0.345487
ENSMUSG00000043931	Gimap7	GTPase, IMAP family member 7	-0.22151	10871	15573	14087	6198	9330	9697	228.255	249.12	247.097	114.639	199.156	223.64	0.664032
ENSMUSG00000036944	Tmem71	transmembrane protein 71	-0.220409	2543	3468	2942	2743	1469	1887	23.1176	24.0193	22.3428	21.9661	13.5762	18.8422	0.51218
ENSMUSG00000026131	Dst	dystonin	-0.215288	4689	9944	4259	7141	2996	1840	5.21595	8.42751	3.95783	6.99747	3.38809	2.24819	0.758627
ENSMUSG00000009621	Vav2	vav 2 oncogene	-0.21345	303	583	404	330	218	290	1.54633	2.2668	1.72241	1.48355	1.13103	1.62562	0.663963
ENSMUSG00000032578	Cish	cytokine inducible SH2-containing protein	-0.209752	5298	7370	5541	5424	3948	3144	30.0541	31.8526	26.259	27.1045	22.7682	19.5901	0.454918
ENSMUSG00000022912	Pros1	protein S (alpha)	-0.208448	2884	4577	3821	2908	2498	2170	23.2648	28.13	25.7501	20.6646	20.486	19.2276	0.47894
ENSMUSG00000039981	Zc3h12d	zinc finger CCCH type containing 12D	-0.202814	1721	3079	2392	1304	1877	1406	11.2035	15.2709	13.0086	7.47787	12.4221	10.0535	0.685137
ENSMUSG00000037405	Icam1	intercellular adhesion molecule 1	-0.201983	1913	2423	1828	1704	1413	1111	20.0675	19.365	16.0196	15.7463	15.0689	12.8013	0.542209
ENSMUSG00000047557	Lxn	latexin	-0.199908	2322	2372	1881	2288	1222	1159	55.6379	43.302	37.6525	48.294	29.7673	30.5037	0.639048
ENSMUSG00000005947	Itgae	integrin alpha E, epithelial-associated	-0.199061	44640	22793	26823	40604	8482	11216	309.343	120.338	155.282	247.865	59.755	85.3721	0.777033
ENSMUSG00000024642	Tle4	transducin-like enhancer of split 4	-0.190612	703	947	878	780	410	560	4.11225	4.22046	4.29058	4.01928	2.43819	3.59811	0.655506
ENSMUSG00000051341	Zfp52	zinc finger protein 52	-0.189479	1658	2180	2251	1882	1051	1311	20.3113	20.3468	23.037	20.3097	13.0893	17.6408	0.613652
ENSMUSG00000023830	Igf2r	insulin-like growth factor 2 receptor	-0.188785	5792	6531	6362	7209	2780	3480	17.3655	14.9184	15.9349	19.0398	8.47349	11.4604	0.687897
ENSMUSG00000019256	Ahr	aryl-hydrocarbon receptor	-0.184791	3396	4973	3333	4560	2026	1790	16.3096	18.1962	13.3724	19.2917	9.8918	9.44259	0.697813
ENSMUSG00000031642	Sh3rf1	SH3 domain containing ring finger 1	-0.182288	307	478	363	325	250	212	1.57884	1.87289	1.55956	1.47235	1.30707	1.19756	0.687578
ENSMUSG00000041954	Tnfrsf18	tumor necrosis factor receptor superfamily, member 18	-0.176899	8803	16153	10523	6796	9144	7222	197.27	275.784	197.001	134.157	208.318	177.767	0.719756
ENSMUSG00000024639	Gnaq	guanine nucleotide binding protein, alpha q polypeptide	-0.176789	1998	2857	3301	1686	2467	1276	9.43238	10.2759	13.0187	7.01153	11.8401	6.61665	0.752119
ENSMUSG00000032440	Tgfbr2	transforming growth factor, beta receptor II	-0.175955	7812	7777	7028	7967	4342	4113	43.5004	32.9935	32.6934	39.08	24.5799	25.1566	0.665893
ENSMUSG00000041773	Enc1	ectodermal-neural cortex 1	-0.173301	554	830	578	506	490	347	3.11287	3.55316	2.71316	2.50456	2.79903	2.14162	0.705773
ENSMUSG00000034973	Dopey1	dopey family member 1	-0.172323	771	1367	1015	1174	477	581	2.29969	3.10648	2.52917	3.0847	1.44642	1.9035	0.733913
ENSMUSG00000028337	Coro2a	coronin, actin binding protein 2A	-0.1666	8327	11368	9400	9575	5907	5373	53.4115	55.554	50.3699	54.1021	38.5188	37.8551	0.571988
ENSMUSG00000056737	Capg	capping protein (actin filament), gelsolin-like	-0.163655	14618	13811	12944	13057	7823	9002	278.21	200.26	205.802	218.906	151.362	188.185	0.687619
ENSMUSG00000050075	Gpr171	G protein-coupled receptor 171	-0.160522	2973	4021	3335	2418	2084	2580	35.6023	36.6861	33.3638	25.5075	25.3712	33.9363	0.705581
ENSMUSG00000026950	Neb	nebulin	-0.158772	1951	5531	1979	3796	1007	1291	2.31153	4.99265	1.95878	3.96185	1.21292	1.68008	0.834603
ENSMUSG00000030064	Frmd4b	FERM domain containing 4B	-0.153867	1015	1241	777	1008	688	490	5.50468	5.1277	3.52034	4.81566	3.79327	2.91893	0.757438
ENSMUSG00000068551	Zfp467	zinc finger protein 467	-0.152246	191	423	235	145	248	150	1.40623	2.37274	1.4454	0.940419	1.85625	1.21305	0.825992
ENSMUSG00000029075	Tnfrsf4	tumor necrosis factor receptor superfamily, member 4	-0.15221	15302	27286	20987	8076	15712	14923	374.054	508.173	428.582	173.905	390.461	400.686	0.840372
ENSMUSG00000031162	Gata1	GATA binding protein 1	-0.149562	998	1069	1154	1025	761	554	13.9808	11.4095	13.5053	12.649	10.8379	8.5246	0.737358
ENSMUSG00000020978	Klhdc2	kelch domain containing 2	-0.147536	1221	1943	1407	1702	809	814	9.81102	11.8948	9.44473	12.0472	6.60856	7.1843	0.748656
ENSMUSG00000005125	Ndrg1	N-myc downstream regulated gene 1	-0.14428	19819	45046	20364	9534	19439	20337	130.421	225.843	111.95	55.2675	130.047	146.999	0.854076
ENSMUSG00000030165	Klrd1	killer cell lectin-like receptor, subfamily D, member 1	-0.138914	2236	2759	2264	2241	1757	1275	64.829	60.9444	54.8366	57.2359	51.788	40.604	0.719448
ENSMUSG00000001248	Gramd1a	GRAM domain containing 1A	-0.137334	1946	3843	1821	2209	1725	1382	19.3401	29.0986	15.119	19.3393	17.4287	15.0864	0.785504
ENSMUSG00000029084	Cd38	CD38 antigen	-0.133047	2739	2933	2798	2326	1717	2058	24.2137	19.7545	20.664	18.1138	15.4312	19.9837	0.752592
ENSMUSG00000020027	Socs2	suppressor of cytokine signaling 2	-0.12961	15391	21389	19700	11872	15830	11518	96.6739	102.357	103.373	65.6894	101.084	79.4659	0.794785
ENSMUSG00000028630	Dyrk2	dual-specificity tyrosine-(Y)-phosphorylation regulated kinase 2	-0.122139	550	697	694	556	472	380	6.85758	6.62104	7.22878	6.10678	5.98288	5.2042	0.790772
ENSMUSG00000005973	Rcn1	reticulocalbin 1	-0.118455	4826	6108	6054	5028	3857	3555	47.275	45.5856	49.5431	43.3879	38.4108	38.2512	0.722772
ENSMUSG00000032561	Acpp	acid phosphatase, prostate	-0.116081	774	742	788	823	396	515	4.60029	3.35995	3.91262	4.30897	2.39276	3.36212	0.832599
ENSMUSG00000021733	Slc4a7	solute carrier family 4, sodium bicarbonate cotransporter, member 7	-0.114322	6650	9708	7886	5485	6591	5037	23.98	26.6712	23.7564	17.4234	24.1623	19.9508	0.80883
ENSMUSG00000011256	Adam19	a disintegrin and metallopeptidase domain 19 (meltrin beta)	-0.113445	17212	21585	14674	19280	10686	10203	71.8488	68.6476	51.1721	70.8964	45.3485	46.7819	0.793776
ENSMUSG00000029275	Gfi1	growth factor independent 1	-0.111688	1348	2377	1726	1642	1229	1077	12.5585	16.8718	13.4334	13.4756	11.6401	11.0211	0.777965
ENSMUSG00000030452	Nipa2	non imprinted in Prader-Willi/Angelman syndrome 2 homolog (human)	-0.111484	757	1070	883	854	559	579	5.13889	5.53404	5.00761	5.10694	3.85784	4.31731	0.780849
ENSMUSG00000038732	Mboat1	membrane bound O-acyltransferase domain containing 1	-0.106497	1011	1340	1097	906	848	745	9.30177	9.393	8.43175	7.34297	7.93177	7.52891	0.805597
ENSMUSG00000002058	Unc119	unc-119 lipid binding chaperone	-0.10464	589	825	593	646	428	410	11.447	12.2156	9.6278	11.0595	8.45627	8.75228	0.817636
ENSMUSG00000020644	Id2	inhibitor of DNA binding 2	-0.103443	3760	7273	4375	2605	4500	3332	78.8855	116.254	76.6804	48.1444	95.9801	76.7849	0.877034
ENSMUSG00000039232	Stx11	syntaxin 11	-0.102102	972	1525	924	813	994	623	10.8092	12.9205	8.58411	7.96427	11.2376	7.60984	0.862292
ENSMUSG00000001700	Gramd3	GRAM domain containing 3	-0.0938774	167	193	172	152	106	132	1.70813	1.504	1.46971	1.36955	1.10223	1.483	0.894909
ENSMUSG00000037415	Ranbp10	RAN binding protein 10	-0.0855001	733	1041	755	953	481	496	3.67948	3.98123	3.16611	4.21409	2.45463	2.7348	0.873552
ENSMUSG00000046269	Usp27x	ubiquitin specific peptidase 27, X chromosome	-0.0826667	329	427	405	435	242	213	2.05152	2.02858	2.10975	2.38945	1.5341	1.45889	0.892429
ENSMUSG00000039114	Nrn1	neuritin 1	-0.0790746	1313	4101	4026	902	1955	2831	21.6088	51.421	55.3524	13.0768	32.7094	51.1761	0.925737
ENSMUSG00000003153	Slc2a3	solute carrier family 2 (facilitated glucose transporter), member 3	-0.078002	8751	23923	13860	4313	9703	14202	37.2891	77.665	49.3384	16.1895	42.033	66.4715	0.927143
ENSMUSG00000003206	Ebi3	Epstein-Barr virus induced gene 3	-0.0762034	270	707	365	266	237	411	6.14881	12.2668	6.94411	5.33627	5.487	10.2809	0.925402
ENSMUSG00000039585	Myo9a	myosin IXa	-0.0736456	1933	2602	2251	2638	1233	1395	4.20376	4.3112	4.08958	5.05371	2.72602	3.33228	0.887938
ENSMUSG00000045287	Rtn4rl1	reticulon 4 receptor-like 1	-0.0711309	156	170	125	144	115	83	1.17918	0.979011	0.789334	0.958839	0.883713	0.689118	0.926315
ENSMUSG00000022876	Samsn1	SAM domain, SH3 domain and nuclear localization signals, 1	-0.0703101	3435	5534	4060	2942	3137	3323	36.3483	44.615	35.8906	27.4239	33.7467	38.6233	0.902231
ENSMUSG00000019302	Atp6v0a1	ATPase, H+ transporting, lysosomal V0 subunit A1	-0.0692806	204	292	300	395	142	99	1.30599	1.42423	1.60446	2.2276	0.924185	0.696158	0.934368
ENSMUSG00000031015	Swap70	SWA-70 protein	-0.0662474	2614	3325	2105	2359	1718	1974	17.2742	16.7405	11.6209	13.7325	11.5418	14.3285	0.902231
ENSMUSG00000034317	Trim59	tripartite motif-containing 59	-0.0643245	2112	2795	3224	2799	1513	1934	19.1473	19.3055	24.4177	22.3535	13.9448	19.2589	0.907152
ENSMUSG00000041235	Chd7	chromodomain helicase DNA binding protein 7	-0.0632708	6270	14486	8029	3924	10419	4645	16.3531	28.785	17.4941	9.01551	27.626	13.307	0.947418
ENSMUSG00000025780	Itih5	inter-alpha (globulin) inhibitor H5	-0.0629569	4777	8076	7708	4974	4569	5452	16.1117	20.7523	21.7182	14.7782	15.6663	20.1978	0.914015
ENSMUSG00000040899	Ccr6	chemokine (C-C motif) receptor 6	-0.0626685	186	246	83	272	90	51	2.8239	2.84548	1.05272	3.63776	1.38911	0.850487	0.947513
ENSMUSG00000036109	Mbnl3	muscleblind-like 3 (Drosophila)	-0.0589944	1060	1380	1132	1510	540	776	6.07518	6.02584	5.41997	7.62359	3.14635	4.88514	0.929254
ENSMUSG00000011831	Evi5	ecotropic viral integration site 5	-0.0568101	738	748	772	774	363	616	3.36192	2.59608	2.93796	3.106	1.68112	3.08229	0.934375
ENSMUSG00000031146	Plp2	proteolipid protein 2	-0.0567374	1254	2033	1530	1118	1232	1174	27.5682	34.0512	28.0995	21.6512	27.5347	28.3491	0.924337
ENSMUSG00000051890	Klhdc1	kelch domain containing 1	-0.0562478	359	710	508	452	372	346	3.65095	5.50117	4.31591	4.04929	3.84604	3.865	0.926315
ENSMUSG00000036155	Mgat5	mannoside acetylglucosaminyltransferase 5	-0.0529041	1900	2219	1609	2099	1075	1317	15.7417	14.0068	11.1365	15.3193	9.05451	11.9852	0.926315
ENSMUSG00000025795	Rassf3	Ras association (RalGDS/AF-6) domain family member 3	-0.0524306	894	1139	897	1127	571	608	6.95488	6.75089	5.82964	7.72335	4.51594	5.19538	0.926315
ENSMUSG00000041390	Mdfic	MyoD family inhibitor domain containing	-0.0516879	3707	3642	3775	4669	2086	2234	27.1726	20.3392	23.1165	30.1482	15.5447	17.9868	0.934008
ENSMUSG00000021236	Entpd5	ectonucleoside triphosphate diphosphohydrolase 5	-0.0514152	1653	1906	1558	2023	982	1062	8.85839	7.78197	6.97503	9.55008	5.34999	6.25127	0.927453
ENSMUSG00000027397	Slc20a1	solute carrier family 20, member 1	-0.0512311	3694	3702	3199	5008	2152	1567	29.6821	22.6631	21.4738	35.448	17.5792	13.8302	0.944495
ENSMUSG00000006494	Pdk1	pyruvate dehydrogenase kinase, isoenzyme 1	-0.047018	5047	8265	5038	5244	4536	4026	25.9357	32.3588	21.6281	23.7387	23.6972	22.7248	0.926097
ENSMUSG00000037104	Socs5	suppressor of cytokine signaling 5	-0.0457113	716	821	805	760	468	590	4.34374	3.79471	4.07984	4.06156	2.8864	3.93155	0.936767
ENSMUSG00000024696	Lpxn	leupaxin	-0.0444113	5265	4526	4422	5962	2875	2783	83.7523	54.8527	58.7643	83.5448	46.4939	48.6265	0.947513
ENSMUSG00000045775	Slc16a5	solute carrier family 16 (monocarboxylic acid transporters), member 5	-0.0442396	214	80	108	215	26	102	2.43675	0.69402	1.02735	2.15658	0.300975	1.27573	0.963548
ENSMUSG00000001156	Mxd1	MAX dimerization protein 1	-0.0440205	4345	7651	5619	3691	4630	4490	24.8331	33.3153	26.8285	18.5829	26.9018	28.187	0.947513
ENSMUSG00000031143	Ccdc22	coiled-coil domain containing 22	-0.041959	46	32	83	39	61	0	0.520893	0.276074	0.785174	0.389032	0.702232	0	0.937859
ENSMUSG00000021687	Scamp1	secretory carrier membrane protein 1	-0.0395743	102	120	131	139	119	22	0.638125	0.571968	0.684658	0.766036	0.756854	0.151178	0.965923
ENSMUSG00000031176	Dynlt3	dynein light chain Tctex-type 3	-0.0375452	2722	3527	3061	2734	2160	2266	33.3305	32.9037	31.3123	29.4905	26.8886	30.4772	0.935587
ENSMUSG00000070942	Il1rl2	interleukin 1 receptor-like 2	-0.0350671	62	100	74	59	30	84	0.847169	1.04103	0.844709	0.710165	0.416734	1.26072	0.970956
ENSMUSG00000028214	Gem	GTP binding protein (gene overexpressed in skeletal muscle)	-0.0269157	1212	2493	1274	1281	1432	998	16.0985	25.2284	14.1367	14.9886	19.3368	14.5604	0.96955
ENSMUSG00000007617	Homer1	homer scaffolding protein 1	-0.0243045	546	869	622	689	459	443	2.54649	3.08783	2.42346	2.83072	2.17631	2.26942	0.965398
ENSMUSG00000022636	Alcam	activated leukocyte cell adhesion molecule	-0.0232431	500	1095	1050	511	629	782	2.20716	3.68267	3.87213	1.98707	2.82276	3.79168	0.97845
ENSMUSG00000087497	2810001G20Rik	RIKEN cDNA 2810001G20 gene	-0.018039	100	145	92	136	86	49	2.7784	3.06936	2.1354	3.32861	2.42914	1.49538	0.985143
ENSMUSG00000021453	Gadd45g	growth arrest and DNA-damage-inducible 45 gamma	-0.0143317	680	1706	1372	820	1171	785	16.9174	32.3361	28.5151	17.9708	29.6169	21.4514	0.988028
ENSMUSG00000023048	Prr13	proline rich 13	-0.0124339	6459	8490	5612	6843	5086	4384	127.198	127.382	92.3272	118.711	101.824	94.8303	0.980963
ENSMUSG00000039942	Ptger4	prostaglandin E receptor 4 (subtype EP4)	-0.00989699	993	1288	963	1061	793	720	7.01626	6.93358	5.68433	6.60391	5.69625	5.58792	0.987318
ENSMUSG00000030447	Cyfip1	cytoplasmic FMR1 interacting protein 1	-0.00974468	1949	2247	1725	2353	1160	1328	10.1606	8.92473	7.51265	10.8058	6.14787	7.60443	0.989072
ENSMUSG00000035941	Ibtk	inhibitor of Bruton agammaglobulinemia tyrosine kinase	-0.00859814	2530	3610	3202	3784	2162	1672	11.9333	12.9728	12.6171	15.7225	10.3671	8.66242	0.989514
ENSMUSG00000015316	Slamf1	signaling lymphocytic activation molecule family member 1	-0.00840538	957	1471	1157	1086	1018	703	9.46866	11.0885	9.56328	9.46533	10.2396	7.64	0.989642
ENSMUSG00000024235	Map3k8	mitogen-activated protein kinase kinase kinase 8	-0.00731935	328	923	612	441	563	381	3.48604	7.47387	5.43384	4.12882	6.08312	4.4478	0.994739
ENSMUSG00000020023	Tmcc3	transmembrane and coiled coil domains 3	-0.00594982	263	312	369	389	197	191	1.2672	1.14532	1.48529	1.65107	0.96497	1.01084	0.995946
ENSMUSG00000021375	Kif13a	kinesin family member 13A	-0.00207985	351	704	516	518	358	354	1.36212	2.08145	1.67285	1.77079	1.41238	1.50895	0.997801
ENSMUSG00000060791	Gmfg	glia maturation factor, gamma	-0.00163425	3059	3766	3004	2827	2728	2202	37.354	35.0367	30.6447	30.4098	33.8659	29.535	0.997946
ENSMUSG00000043953	Ccrl2	chemokine (C-C motif) receptor-like 2	-0.00103175	40	64	50	29	44	43	0.505115	0.615737	0.52747	0.322595	0.564863	0.596431	0.999605
ENSMUSG00000000817	Fasl	Fas ligand (TNF superfamily, member 6)	0.00159625	702	665	594	719	413	480	9.6665	6.97652	6.83306	8.72148	5.78151	7.25997	0.998322
ENSMUSG00000041594	Tmtc4	transmembrane and tetratricopeptide repeat containing 4	0.00213037	359	458	407	423	321	244	2.8002	2.72173	2.65208	2.90646	2.54542	2.09048	0.997751
ENSMUSG00000028126	Pip5k1a	phosphatidylinositol-4-phosphate 5-kinase, type 1 alpha	0.00293131	1888	2613	2087	2687	1304	1418	13.7334	14.4811	12.6822	17.2176	9.64302	11.3296	0.996868
ENSMUSG00000005447	Pafah1b3	platelet-activating factor acetylhydrolase, isoform 1b, subunit 3	0.00460698	836	1118	675	700	652	700	20.1402	20.5203	13.585	14.8554	15.9685	18.5233	0.996508
ENSMUSG00000026475	Rgs16	regulator of G-protein signaling 16	0.00508032	161	60	155	290	30	47	1.83404	0.520738	1.47507	2.91011	0.347427	0.588088	0.996846
ENSMUSG00000021356	Irf4	interferon regulatory factor 4	0.00616439	5522	9792	6617	6671	5497	5002	31.2053	42.1587	31.2384	33.2087	31.5803	31.0482	0.991639
ENSMUSG00000017756	Slc12a7	solute carrier family 12, member 7	0.011824	980	1326	938	1218	704	727	5.08905	5.24613	4.06922	5.5717	3.71658	4.14674	0.98449
ENSMUSG00000007613	Tgfbr1	transforming growth factor, beta receptor I	0.0142081	2428	2633	2366	3809	1384	1273	11.2393	9.28599	9.14964	15.5322	6.5131	6.47265	0.987125
ENSMUSG00000016477	E2f3	E2F transcription factor 3	0.0244714	940	1461	1241	1345	808	824	5.3267	6.30762	5.87488	6.71401	4.6548	5.12884	0.963674
ENSMUSG00000040270	Bach2	BTB and CNC homology, basic leucine zipper transcription factor 2	0.0277214	3555	4603	3971	4113	3170	2638	10.6645	10.5203	9.95174	10.869	9.66765	8.69238	0.950994
ENSMUSG00000050965	Prkca	protein kinase C, alpha	0.030576	3670	4076	3844	4717	2319	2752	11.6288	9.83983	10.1753	13.1663	7.47014	9.57808	0.959811
ENSMUSG00000048285	Frmd6	FERM domain containing 6	0.0311114	729	1212	685	804	677	618	4.16826	5.27977	3.27201	4.0496	3.93528	3.8813	0.961359
ENSMUSG00000042331	Specc1	sperm antigen with calponin homology and coiled-coil domains 1	0.0322226	3799	2940	3547	4969	2075	2067	14.7923	8.72165	11.5378	17.0437	8.2138	8.84033	0.965144
ENSMUSG00000026721	Rabgap1l	RAB GTPase activating protein 1-like	0.0396486	3941	5785	4771	4922	3434	3503	16.5679	18.5289	16.7559	18.2277	14.6764	16.1757	0.920434
ENSMUSG00000032369	Plscr1	phospholipid scramblase 1	0.0469114	1718	2171	1485	2227	1375	985	27.0543	26.047	19.536	30.8931	22.0128	17.0377	0.937637
ENSMUSG00000027605	Acss2	acyl-CoA synthetase short-chain family member 2	0.0508814	369	533	318	446	240	330	2.72428	2.99805	1.96133	2.90062	1.80135	2.6761	0.941094
ENSMUSG00000038256	Bcl9	B cell CLL/lymphoma 9	0.0640073	1034	1550	1046	1128	973	887	4.51504	5.15653	3.81566	4.33889	4.3193	4.25428	0.898724
ENSMUSG00000027994	Ccdc109b	coiled-coil domain containing 109B	0.0714784	291	533	382	248	395	320	5.88289	8.20937	6.45146	4.4165	8.1181	7.10574	0.925427
ENSMUSG00000028937	Acot7	acyl-CoA thioesterase 7	0.0782843	5412	5580	4482	6344	3692	3535	95.8152	75.2654	66.2896	98.9393	66.4504	68.7428	0.876355
ENSMUSG00000028521	Slc35d1	solute carrier family 35 (UDP-glucuronic acid/UDP-N-acetylgalactosamine dual transporter), member D1	0.0796181	383	526	382	389	403	290	2.31196	2.41909	1.92638	2.06852	2.47312	1.92283	0.897318
ENSMUSG00000044770	Scml4	sex comb on midleg-like 4 (Drosophila)	0.0882679	520	485	529	514	477	343	2.8363	2.01546	2.41047	2.46968	2.645	2.05496	0.885262
ENSMUSG00000073008	Gpr174	G protein-coupled receptor 174	0.0915194	527	717	810	736	527	503	2.74684	2.84725	3.52699	3.37932	2.79249	2.87973	0.856236
ENSMUSG00000045071	E130308A19Rik	RIKEN cDNA E130308A19 gene	0.092753	278	428	271	384	248	214	0.68232	0.800335	0.55566	0.83024	0.618806	0.576924	0.876875
ENSMUSG00000020974	Pole2	polymerase (DNA directed), epsilon 2 (p59 subunit)	0.0928631	272	542	307	444	270	247	4.27575	6.49124	4.03161	6.1483	4.31486	4.26483	0.882569
ENSMUSG00000031932	Gpr83	G protein-coupled receptor 83	0.0947435	682	782	1322	608	888	838	4.26768	3.7282	6.91092	3.35151	5.64911	5.75987	0.900211
ENSMUSG00000047454	Gphn	gephyrin	0.0950718	1251	1756	1408	1572	999	1203	10.1069	10.8087	9.50303	11.1878	8.20517	10.6755	0.819227
ENSMUSG00000028278	Rragd	Ras-related GTP binding D	0.105952	548	995	616	710	698	430	2.8885	3.99576	2.7125	3.2967	3.7403	2.48956	0.850636
ENSMUSG00000054920	Klhl5	kelch-like 5	0.111899	883	1269	847	1269	749	641	7.25258	7.94106	5.81182	9.1817	6.25423	5.78298	0.813372
ENSMUSG00000004637	Wwox	WW domain-containing oxidoreductase	0.115236	191	257	226	233	198	159	1.34598	1.37983	1.33049	1.44641	1.41851	1.23074	0.839895
ENSMUSG00000031925	Maml2	mastermind like 2 (Drosophila)	0.126122	1298	1781	1477	1344	1560	1031	5.96396	6.2346	5.6694	5.43987	7.28692	5.20331	0.795031
ENSMUSG00000032373	Car12	carbonic anhydrase 12	0.1321	202	341	285	314	203	215	1.4484	1.86284	1.70718	1.98333	1.47977	1.69331	0.804354
ENSMUSG00000028634	Hivep3	human immunodeficiency virus type I enhancer binding protein 3	0.135777	1402	2192	2350	2424	1431	1462	3.15561	3.75889	4.41875	4.80614	3.27442	3.61446	0.755626
ENSMUSG00000026576	Atp1b1	ATPase, Na+/K+ transporting, beta 1 polypeptide	0.137733	1473	841	1206	2533	652	762	16.2047	7.04887	11.0837	24.5473	7.29199	9.20779	0.862064
ENSMUSG00000032184	Lysmd2	LysM, putative peptidoglycan-binding, domain containing 2	0.139134	121	176	122	194	135	65	2.68669	2.97735	2.26302	3.79457	3.04737	1.58528	0.843514
ENSMUSG00000005533	Igf1r	insulin-like growth factor I receptor	0.139727	697	1282	701	888	860	585	4.1371	5.79744	3.47599	4.64307	5.18945	3.814	0.789595
ENSMUSG00000013236	Ptprs	protein tyrosine phosphatase, receptor type, S	0.139897	449	1170	768	830	572	658	1.74523	3.46479	2.49381	2.84193	2.26027	2.80927	0.798788
ENSMUSG00000047712	Ust	uronyl-2-sulfotransferase	0.142253	949	1114	655	1082	805	591	5.90241	5.27878	3.40331	5.92816	5.09001	4.0375	0.786919
ENSMUSG00000000627	Sema4f	sema domain, immunoglobulin domain (Ig), TM domain, and short cytoplasmic domain	0.150957	319	452	356	295	394	298	2.0802	2.24563	1.93937	1.69459	2.61198	2.13448	0.794378
ENSMUSG00000031021	Tmem9b	TMEM9 domain family, member B	0.154082	1813	1920	1624	2140	1312	1456	27.2767	22.008	20.4116	28.362	20.0672	24.0612	0.703267
ENSMUSG00000045282	Tmem86b	transmembrane protein 86B	0.163368	16	55	17	35	32	21	0.34944	0.915168	0.310169	0.673365	0.710498	0.503772	0.82535
ENSMUSG00000034574	Daam1	dishevelled associated activator of morphogenesis 1	0.166701	299	385	348	377	285	277	1.32692	1.30172	1.29017	1.47381	1.28581	1.35025	0.714309
ENSMUSG00000046999	1110032F04Rik	RIKEN cDNA 1110032F04 gene	0.168567	202	230	244	302	156	182	2.08776	1.8111	2.10677	2.74958	1.63913	2.06616	0.764466
ENSMUSG00000067336	Bmpr2	bone morphogenetic protein receptor, type II (serine/threonine kinase)	0.17838	893	795	964	1530	521	625	6.69306	4.53968	6.03597	10.1017	3.96982	5.14535	0.75995
ENSMUSG00000039033	Tasp1	taspase, threonine aspartase 1	0.183686	2156	2190	2230	2929	1530	1799	23.1638	17.9263	20.0153	27.7211	16.7114	21.2302	0.652531
ENSMUSG00000024521	Pmaip1	phorbol-12-myristate-13-acetate-induced protein 1	0.185115	2553	3045	2713	3217	2036	2424	25.7083	23.3612	22.8228	28.5367	20.843	26.8113	0.574974
ENSMUSG00000026603	Smyd2	SET and MYND domain containing 2	0.185721	2264	3646	3177	3304	2481	2438	35.3184	43.3338	41.4037	45.404	39.347	41.7754	0.538675
ENSMUSG00000064289	Tank	TRAF family member-associated Nf-kappa B activator	0.186383	2121	2745	2440	3129	1856	1836	20.9465	20.6537	20.1306	27.2211	18.6341	19.9161	0.545946
ENSMUSG00000017376	Nlk	nemo like kinase	0.186428	1507	1774	1526	2033	1224	1247	9.0355	8.10359	7.64347	10.7376	7.46071	8.21234	0.580246
ENSMUSG00000035683	Melk	maternal embryonic leucine zipper kinase	0.19501	716	1217	911	1216	694	734	6.45607	8.36048	6.86232	9.65869	6.36172	7.26964	0.602537
ENSMUSG00000024597	Slc12a2	solute carrier family 12, member 2	0.196904	1225	1730	1415	2101	1120	963	5.00612	5.38637	4.8308	7.56346	4.65311	4.32268	0.615123
ENSMUSG00000040274	Cdk6	cyclin-dependent kinase 6	0.19741	1136	1897	1510	1494	1458	1161	8.10402	10.3104	8.99904	9.38863	10.574	9.09738	0.596411
ENSMUSG00000027985	Lef1	lymphoid enhancer binding factor 1	0.217622	5056	5881	6624	6621	4610	5350	36.848	32.6545	40.3296	42.5069	34.156	42.8274	0.519133
ENSMUSG00000046447	Camk2n1	calcium/calmodulin-dependent protein kinase II inhibitor 1	0.218712	8011	9901	12195	9789	10353	8022	48.0314	45.2275	61.0826	51.7019	63.1051	52.8303	0.58634
ENSMUSG00000043252	Tmem64	transmembrane protein 64	0.219523	1161	1779	2101	1536	1436	1687	6.62412	7.73316	10.0143	7.71999	8.32933	10.5724	0.636975
ENSMUSG00000059336	Slc14a1	solute carrier family 14 (urea transporter), member 1	0.220514	157	308	305	160	190	367	1.1414	1.70598	1.8524	1.02468	1.40428	2.93067	0.742547
ENSMUSG00000049044	Rapgef4	Rap guanine nucleotide exchange factor (GEF) 4	0.22202	95	167	124	252	96	65	0.605419	0.810838	0.660163	1.41469	0.621962	0.454996	0.739208
ENSMUSG00000037868	Egr2	early growth response 2	0.223816	391	546	381	759	308	277	3.5137	3.73823	2.86029	6.00841	2.81383	2.7342	0.678202
ENSMUSG00000027778	Ift80	intraflagellar transport 80	0.234326	926	1406	1245	1799	831	899	3.23964	3.74763	3.63875	5.5443	2.95561	3.45468	0.558149
ENSMUSG00000037820	Tgm2	transglutaminase 2, C polypeptide	0.24617	20699	46904	31484	18404	40834	37973	153.371	264.782	194.886	120.125	307.592	309.051	0.719756
ENSMUSG00000031802	Phxr4	per-hexamer repeat gene 4	0.247979	4	7	0	15	184	8	0.0774559	0.103271	0	0.255867	3.6222	0.170156	0.420833
ENSMUSG00000034573	Ptpn13	protein tyrosine phosphatase, non-receptor type 13	0.249639	414	564	528	637	395	436	1.33224	1.38276	1.41943	1.80572	1.29223	1.5411	0.488116
ENSMUSG00000022661	Cd200	CD200 antigen	0.253102	760	853	669	952	868	464	8.62807	7.37792	6.34487	9.52064	10.018	5.78601	0.578782
ENSMUSG00000033863	Klf9	Kruppel-like factor 9	0.255504	758	1148	1283	1093	1037	924	6.18964	7.14205	8.75225	7.86222	8.60863	8.28761	0.519068
ENSMUSG00000035064	Eef2k	eukaryotic elongation factor-2 kinase	0.255946	237	393	260	323	260	273	0.994617	1.25657	0.911545	1.1941	1.10928	1.25844	0.56222
ENSMUSG00000068129	Cst7	cystatin F (leukocystatin)	0.263619	1355	1895	1738	1390	1565	1775	36.6164	39.0149	39.2358	33.0887	42.9942	52.6861	0.538675
ENSMUSG00000026827	Gpd2	glycerol phosphate dehydrogenase 2, mitochondrial	0.264421	1592	2117	1614	2396	1754	1154	7.36561	7.46228	6.2383	9.76522	8.25002	5.86453	0.442419
ENSMUSG00000042105	Inpp5f	inositol polyphosphate-5-phosphatase F	0.265209	712	903	901	1071	799	620	4.00742	3.8722	4.23649	5.31011	4.57184	3.83299	0.413392
ENSMUSG00000068854	Hist2h2be	histone cluster 2, H2be	0.267422	55	60	63	61	39	94	0.559765	0.465243	0.53565	0.546893	0.403522	1.05083	0.688071
ENSMUSG00000030876	Mettl9	methyltransferase like 9	0.283111	1895	2836	2123	2836	1943	1941	27.7124	31.5977	25.9365	36.5342	28.8866	31.1782	0.221709
ENSMUSG00000020182	Ddc	dopa decarboxylase	0.290676	119	132	115	172	85	134	1.57123	1.32786	1.26849	2.00055	1.14096	1.94338	0.601615
ENSMUSG00000035042	Ccl5	chemokine (C-C motif) ligand 5	0.303823	8	21	23	23	29	19	0.3191	0.638176	0.76641	0.808153	1.17596	0.832438	0.615123
ENSMUSG00000032946	Rasgrp2	RAS, guanyl releasing protein 2	0.306064	263	276	175	508	148	183	0.794962	0.635601	0.441902	1.35264	0.454791	0.60758	0.596704
ENSMUSG00000042842	Serpinb6b	serine (or cysteine) peptidase inhibitor, clade B, member 6b	0.315066	2228	2980	2903	2957	1992	3222	27.0701	27.5852	29.4658	31.6486	24.605	42.9993	0.403156
ENSMUSG00000027901	Dennd2d	DENN/MADD domain containing 2D	0.315645	642	891	763	1016	715	611	4.2237	4.46602	4.19353	5.88818	4.78215	4.41531	0.24633
ENSMUSG00000039987	Phtf2	putative homeodomain transcription factor 2	0.333758	512	542	683	983	471	465	2.81863	2.27327	3.14113	4.76706	2.63602	2.81179	0.415986
ENSMUSG00000022747	St3gal6	ST3 beta-galactoside alpha-2,3-sialyltransferase 6	0.338318	133	125	152	318	70	131	0.859511	0.615453	0.820616	1.81032	0.459893	0.929892	0.568149
ENSMUSG00000029994	Anxa4	annexin A4	0.343224	913	1708	1045	1113	1159	1402	9.27439	13.2187	8.86804	9.95953	11.969	15.6432	0.397769
ENSMUSG00000029287	Tgfbr3	transforming growth factor, beta receptor III	0.351039	1025	1379	926	1400	1179	898	4.48677	4.59895	3.38624	5.39842	5.24666	4.31765	0.231931
ENSMUSG00000021728	Emb	embigin	0.354281	9507	12830	8697	11102	10886	9793	112.433	115.601	85.9247	115.66	130.882	127.212	0.203023
ENSMUSG00000074207	Adh1	alcohol dehydrogenase 1 (class I)	0.361801	65	8	26	355	45	69	1.1608	0.108848	0.387895	5.58472	0.816989	1.35349	0.380248
ENSMUSG00000025014	Dntt	deoxynucleotidyltransferase, terminal	0.372448	18	57	66	41	46	97	0.225379	0.543752	0.69037	0.452225	0.585543	1.33406	0.527132
ENSMUSG00000025068	Gsto1	glutathione S-transferase omega 1	0.380116	598	658	672	951	660	513	13.4802	11.3007	12.655	18.8845	15.1251	12.7021	0.214759
ENSMUSG00000025104	Hdgfrp3	hepatoma-derived growth factor, related protein 3	0.406416	947	1045	1025	1557	882	942	4.28617	3.60346	3.87561	6.20779	4.05833	4.68308	0.125335
ENSMUSG00000040229	Gpr34	G protein-coupled receptor 34	0.407895	1450	1340	1841	2333	1328	1620	18.5034	13.0278	19.6261	26.2257	17.2282	22.707	0.22024
ENSMUSG00000037706	Cd81	CD81 antigen	0.412545	537	1434	768	667	1031	1236	9.33351	18.9891	11.1514	10.2124	18.2175	23.5967	0.395153
ENSMUSG00000024538	Ppic	peptidylprolyl isomerase C	0.420078	81	55	90	204	51	80	1.67825	0.8682	1.5578	3.72333	1.07424	1.82064	0.451687
ENSMUSG00000042272	Sestd1	SEC14 and spectrin domains 1	0.444054	434	902	626	1055	613	564	1.2863	2.03678	1.54997	2.75445	1.84703	1.83609	0.153552
ENSMUSG00000030283	St8sia1	ST8 alpha-N-acetyl-neuraminide alpha-2,8-sialyltransferase 1	0.448011	2775	2148	2326	4542	2038	2367	8.22371	4.8498	5.75853	11.8572	6.14001	7.70486	0.208535
ENSMUSG00000038776	Ephx1	epoxide hydrolase 1, microsomal	0.449154	288	396	421	458	324	483	4.40765	4.61737	5.38261	6.1746	5.04102	8.11938	0.228944
ENSMUSG00000054428	Atpif1	ATPase inhibitory factor 1	0.452252	3631	4028	4438	4390	4496	4649	95.4116	80.6398	97.4225	101.618	120.105	134.183	0.112036
ENSMUSG00000024793	Tnfrsf25	tumor necrosis factor receptor superfamily, member 25	0.457007	144	254	104	220	156	226	2.30997	3.10429	1.39371	3.10882	2.54406	3.98211	0.329768
ENSMUSG00000079110	Capn3	calpain 3	0.45861	196	81	144	425	102	149	1.64536	0.518055	1.00987	3.14285	0.870494	1.3739	0.391934
ENSMUSG00000053580	Tanc2	tetratricopeptide repeat, ankyrin repeat and coiled-coil containing 2	0.458637	345	930	520	573	927	540	0.775408	1.5925	0.976364	1.13448	2.11812	1.33311	0.305232
ENSMUSG00000070407	Hs3st3b1	heparan sulfate (glucosamine) 3-O-sulfotransferase 3B1	0.478397	131	209	211	190	209	257	0.710746	0.863922	0.956362	0.908084	1.15279	1.53157	0.273149
ENSMUSG00000037972	Snn	stannin	0.493538	292	302	335	513	264	372	2.68101	2.11255	2.56955	4.14918	2.46422	3.75163	0.154221
ENSMUSG00000026879	Gsn	gelsolin	0.534344	809	1255	1025	937	1209	1547	8.12502	9.60294	8.59996	8.28981	12.3442	17.0658	0.14007
ENSMUSG00000020901	Pik3r5	phosphoinositide-3-kinase, regulatory subunit 5, p101	0.535253	842	1098	893	1924	877	828	5.13386	5.10057	4.54862	10.3339	5.43614	5.54528	0.0581007
ENSMUSG00000026826	Nr4a2	nuclear receptor subfamily 4, group A, member 2	0.54148	58	71	61	144	88	51	0.433128	0.403954	0.380553	0.947283	0.668083	0.418331	0.252212
ENSMUSG00000060600	Eno3	enolase 3, beta muscle	0.542419	203	327	197	446	229	253	3.45838	4.24433	2.80375	6.6933	3.96617	4.73433	0.100864
ENSMUSG00000000782	Tcf7	transcription factor 7, T cell specific	0.596959	8154	9281	7564	11736	9589	9850	87.9247	76.2465	68.1379	111.478	105.117	116.664	0.00141225
ENSMUSG00000030671	Pde3b	phosphodiesterase 3B, cGMP-inhibited	0.613013	6238	6107	6038	10960	5685	7756	25.2868	18.8609	20.4475	39.1371	23.4282	34.5341	0.0093155
ENSMUSG00000032220	Myo1e	myosin IE	0.628639	117	163	202	245	135	339	0.630551	0.669279	0.909458	1.16313	0.739653	2.00676	0.131682
ENSMUSG00000017493	Igfbp4	insulin-like growth factor binding protein 4	0.66357	11516	17705	14576	17246	22345	17243	80.0945	93.817	84.6908	105.662	157.994	131.727	0.00580017
ENSMUSG00000054871	Tmem158	transmembrane protein 158	0.666001	97	239	280	182	447	330	1.49223	2.80122	3.59849	2.46641	6.99089	5.57623	0.116219
ENSMUSG00000023927	Satb1	special AT-rich sequence binding protein 1	0.680796	5141	8916	7503	7741	12039	8947	21.9415	28.9918	26.7517	29.1035	52.236	41.9429	0.0160009
ENSMUSG00000067220	Cnga1	cyclic nucleotide gated channel alpha 1	0.699511	167	202	160	278	316	186	1.62457	1.49712	1.30028	2.38229	3.12513	1.98745	0.0289983
ENSMUSG00000024402	Lta	lymphotoxin A	0.70832	4694	5584	3984	7460	6728	5333	90.4344	81.9636	64.122	126.607	131.776	112.856	0.000211599
ENSMUSG00000006345	Ggt1	gamma-glutamyltransferase 1	0.710038	30	61	27	62	89	66	0.368872	0.571438	0.277341	0.671545	1.11251	0.891373	0.0932385
ENSMUSG00000048218	Amigo2	adhesion molecule with Ig like domain 2	0.728269	123	217	250	234	381	292	1.14152	1.53435	1.93828	1.91304	3.59471	2.97663	0.0455156
ENSMUSG00000022901	Cd86	CD86 antigen	0.746644	1228	1769	1271	1763	2047	2170	12.8869	14.1437	11.1428	16.2979	21.8387	25.0133	0.00264062
ENSMUSG00000031155	Pim2	proviral integration site 2	0.918683	865	1372	997	1652	1965	1550	11.2703	13.6194	10.852	18.9609	26.0281	22.1826	1.6738e-05
ENSMUSG00000066456	Hmgn3	high mobility group nucleosomal binding domain 3	1.21627	105	199	144	341	348	291	3.09139	4.46378	3.5418	8.84398	10.4161	9.41064	4.6062e-07
ENSMUSG00000015396	Cd83	CD83 antigen	1.24655	21	32	9	98	79	76	0.261102	0.303128	0.0934825	1.07336	0.998568	1.03793	0.000110921
